# Supplementary material for: Effect of Antioxidant Supplementation on Milk Yield and Quality in Italian Mediterranean Lactating Buffaloes
Source: Animals (Basel). 2022 Jul 26;12(15):1903. doi: 10.3390/ani12151903 (PMC9330241; doi:10.3390/ani12151903)
Supplement: Supplementary file 1 [file animals-12-01903-s001.zip]

Archive with 1 entries (1 files):
- animals-1833444-supplementary.pdf
